# Supplementary material for: Roughness Factors of Electrodeposited Nanostructured Copper Foams
Source: Nanomaterials (Basel). 2023 Nov 23;13(23):3011. doi: 10.3390/nano13233011 (PMC10708413; doi:10.3390/nano13233011)
Supplement: Supplementary file 1 [file nanomaterials-13-03011-s001.zip]

Archive with 1 entries (1 files):
- nanomaterials-2714582-supplementary.pdf
